# Supplementary material for: Increased Food Resources Help Eastern Oyster Mitigate the Negative Impacts of Coastal Acidification
Source: Animals (Basel). 2023 Mar 25;13(7):1161. doi: 10.3390/ani13071161 (PMC10093323; doi:10.3390/ani13071161)
Supplement: Supplementary file 1 [file animals-13-01161-s001.zip]

Archive with 1 entries (1 files):
- animals-2230561-supplementary.pdf
